# Supplementary material for: Positive expressive writing interventions, subjective health and wellbeing in non-clinical populations: A systematic review
Source: PLoS One. 2025 May 21;20(5):e0308928. doi: 10.1371/journal.pone.0308928 (PMC12094736; doi:10.1371/journal.pone.0308928)
Supplement: S2 File — (XLSX) [file pone.0308928.s002.xlsx]

## Sheet: Best Possible Self (18)
No.	Author(s)	Year	Country	Population	Participant demographics																									Treatment Information
					Sample size							Sample age		Gender			Ethnicity	Education	BPS Intervention					Control						Mode of disclosure				Location of writing					Number of Sessions	Duration per session (mins)	Spacing					Timing of post-test or follow-up
					Participants Recruited	No. Randomised	No. Completed	Analysed	*Intervetion(s) and control only	Intervention	Control	Mean	S.D.	Females (%)	Males	Other / Not reported			General	Relationship focussed	Various domains of self	Various time orientations	Work focussed	NW: Aspects of daily life	NW: Early memory	NW: Facts about human relationships	Other	NW: Review of book or film	NW: Time management	Handwritten	Handwritten or typed	Typed	Not reported	Home	In groups	Laboratory	Private room	Not reported			3 within 1 hr	Consecutive days	Within 1 week	Weekly intervals	At least 1 week apart	Immediately post-writing	Immediately post-treatment	1 day	1 week
14	*Austenfeld et al.	2006	USA	Third-year medical university students	72	72	64	64	42	21	21	26.41	4.04	29 (45)	35		84% White 2% African American 2% Latino 11% Asian 2% other ethnicities						BPS in medical career						Previous 24 hours	x							x		3	25					x
15	*Austenfeld et al.	2008	USA	Undergraduate psychology students	63	63	63	63	NR	NR	NR	19	NR	44 (69.84)					Adapted from King (2001)										Previous 24 hours				x					x	3	20				x
16	Auyeung et al.	2019	China	Chinese university students	139	139	100	100	NA	48	52	22.82	3.35	37 (73)				71% Bachelors 26% Masters 3% Doctoral			Adapted from King (2001) and varous domains each day (social self, career self, romantic/familial self, recreational self, and physical/psychological health self)						List 5 events from previous 24 hours and write about one in detail					x						x	6	10 to 15		x						All outcomes
	Basten-Gunther et al.	2022	Germany	German adults	40	40	40	40	NA	20	20	39.9	13.5	20	20				Adapted from King (2001) + brief post-visulaisation (Sheldon & Lyubomirsky, 2006)										Typical day	x						x			1	15min writing + 5min visulaisation							All outcomes
	*Boselie et al.	2023	Netherlands	Healthy adults	243	243	147	141	NA	BPS writing = 37 BPS imagery = 37 BPS writing + imagery = 34	32	22.1	7.8	119 (84.4%)	22				Adapted from King (2001) + brief post-visulaisation (Sheldon & Lyubomirsky, 2006)										Typical day			x						x	1	15min writing + 5min visulaisation							All outcomes
24	Carrillo et al.	2020; Study 1	Spain	General population	112	112	88	112	NA	BPAST = 30 BPRES = 27 BPS = 27	28	21.76	3.63	86 (76.79)								3 groups adapted from King (2001) and in varous time orientations with 5-min post-visualisation: 1) past focussed, 2) present focussed, 3) future focussed							Previous 24 hours			x		Days 2-7		Day 1			7	15		x					All outcomes
	Carrillo et al.	2020; Study 2	Spain	General population	107	107	84	107	NA	BPS (past) = 31 BPS (present) = 30 BPS (future) = 29	29	23.86	6.25	88 (82.24)								3 groups adapted from King (2001) and in varous time orientations with 5-min post-visualisation: 1) past focussed, 2) present focussed, 3) future focussed							Previous 24 hours			x		x					7	15		x					All outcomes
	Duan et al.	2021	USA	Undergraduate educational technology students	105	105	90	90	NA	49	41	19.14	0.89	62 (69)	28								Day 1: BPS in general, Day 2: BPS as a teacher, Day 3: BPS of integrating tehcnology tools in teaching						Day 1: typical weekday activities, Day 2: yesterdays activities, Day 3: a typical Saturday			x			x	x			3	15				x			All outcomes
	*Frein et al.	2014; Study 1	USA	Undergraduate psychology students	39	39	39	39	39	NR	NR	20.6	NR	3 (7.69)						2 groups adapted from King (2001): 1) best possible future self (BPFS), 2) best possible future loved one (BPFL)				Daily activities									x					x	4	15		x				PANAS
	Heekerens et al.	2020	Germany	Undergraduate psychology students	205	205	188	188	NA	92	96	22.35	5.04	148 (78.72)	36	4			Adapted from King (2001) + brief post-visulaisation (Sheldon & Lyubomirsky, 2006)										Previous 24 hours followed by brief imagination	x				Days 2-4	Day 1	Day 1			4	20			x				All outcomes		All outcomes
	*Heekerens et al.	2022	Germany	German natives	432	432	432	425	321	BPS = 110 Gratitude = 105	106	43.26	12.67	243 (57.2)					BPS adapted from King (2001)										Previous week			x						x	1	15							All outcomes
	*King	2001	USA	Undergraduate psychology students	81	81	81	81	NA	NR	NR	21.04	3.15	69 (85.19)	14	2	87% European American 7% Hispanic 3% African American 3% Asian		BPS										Plans for the rest of the day	x							x		4	20		x				Mood form
	Layous et al.	2013	USA	Undergraduate psychology students	131	131	119	119	NA	Peer testimonal/in-person = 25 No testimonial.in-person = 25 Peer testimonial/online = 16 No testimonial/online = 15	Control/in-person = 23 Control/online = 15	19.1	1.77	94 (71.76)	37		30% Asian American 19.3% Caucasian 18% Hispanic/Latino 9.3% Black/African American 5.3% Mixed ethnciity 4.7% Other 0.7% Hawaiian/Pacific Islander				4 groups focussed on various domains of self (academic, social, career or health): 1) peer testimonial/in-person, 2) no testimonial/in-person, 3) control/in-person, 4) peer testimonial/online/no peer testimonial								2 groups (online/in-person)		x				In-person			Online	4	15				x			All outcomes
	Renner et al.	2014	The Netherlands	Undergraduate students	40	40	40	40	NA	20	20	22.1	3.87	32 (80)	8				1 min thinking about BPS + 15 mins writing + 5 mins mental imagery										Typical day				x			x			1	15							All outcomes
	*Shapira et al.	2010	Canada	Canadian adults	1002	1002	203	203	125	55	70	34	NR	817 (81.54)	164	21	79.4% Caucasian		Optimisic future						x							x						x	7	5 to 15		x					All outcomes
	Teismann et al.	2014	Germany	German adults	68	68	64	64	NA	31	33	29.1	8.42	40 (62.5)	22				Life goals					1) description of way to work, 2) description of you kitchen, 3) how you clean the house						x							x		3	20		x				CMS	All outcomes
	Troop et al.	2013	UK	University students	46	46	46	46	NA	23	23	25.8	9.3	31 (67.39)	15				BPS adapted from King (2001)									x		x					x				3	15	x
	Wong et al.	2009	USA	Undergraduate educational psychology students	163	163	157	157	NA	79	74	21..64	3.69	0	100		54.5% White 35.3% Asian 1.9% African American/Black 1.3% Latino 5.8% Multiracial 1.3% Other			Best possible emotional connectedness with romantic partener						x						x			x	x			3	20			x				All outcomes
[truncated: 31 more columns]

## Sheet: Positive experiences (15)
No.	Article Information		Setting information		Participant demographcics													Condition									Treatment Information
					Sample size							Sample age		Gender		Ethnicity	Education	Positive experiences intervention			Control group						Mode of disclosure			Location of writing						Number of Sessions	Duration per session (mins)	Spacing			Timing of post-test or follow-up
	Author(s)	Year	Country	Population	Recruited	Randomised	Completed	Analysed	*Analysed intervention(s) and control only	Intervention	Control	Mean	S.D.	Females (%)	Males			IPE (based on Burton and King, 2004)	Positive / happiest experience(s)	Other	NW: Aspects of daily life	NW: Neurtal-colour landscape pictures	No treatment	NW: Review of book or film	Semantic fluency task	NW: Time management	Handwritten	Typed	Both	Home	In groups	Laboratory room	Not specified	Quiet location of choice	Private room			Consecutive days	2 per week	Approx. 1 week	Immediately post-writing	Immediately pre-final writing	Immediately post-treatment	1 week from baseline	2 weeks	1 month	4-6 weeks	2 months	Approx. 9 weeks
1	Allen et al.	2020	UK	Adults aged 18-65yrs with high negative affectivity. 98.6% UK residents.	278	150	72	72	72	40	32	28.5	8.7	62 (86.11)				x			Day 1: plans for day Day 2: descirption of shoes Day 3: description of bedroom							x						x		3	20	x			State anxiety					Depression, general anxiety, percived stress, percived stress reactivity, physical symptoms
2	*Antal et al.	2005	USA	Undergraduate psychology students	737	102	85	85	50	24	26	NR	NR	72 (84.71)	13				x							Activities since waking			Typed (56.5%) or handwritten (43.5%)						x	4	20	x				Depression state anxiety, physical symptoms				Depression state anxiety, physical symptoms		Health centre visits
3	*Ashley et al.	2011	UK	Informal caregivers	222	182	150	150	99	51	48	54.9	11.62	85 (85.86)	14	87.87% White 9.09% Asian 1.01% Afro-Caribbean 3.03% Prefer not to say	27.27% School 23.23% College 32.32% University 16.16% Other	x				x					x			x				x		3	20	x							All outcomes			All outcomes
8	Burton et al.	2004	USA	Undergraduate psychology students	90	90	90	90	90	48	42	18.58	0.95	66 (73.33)	24	85% European American 8% Hispanic American 3% African American 1% Other		x			Day 1: plans for day Day 2: descirption of shoes Day 3: description of bedroom						x					x				3	20	x			Affect
9	*Burton et al.	2008	USA	Undergraduate psychology students	49	49	49	49	NR	NR	NR	NR	NR	36 (73.47)		88% Caucasian 6% African-American 2% Asian 4% Other		x			1: physical description of the college campus 2: description of shoes (in counterbalanced order)							x							x	2	2	x			Affect						Physical sympoms
10	Burton et al.	2009	USA	Undergraduate psychology students	38	38	38	38	38	19	19	19.16	1.7	27 (71.05)	11	79% Anglo-American 11% African-American 5% Asian 5% Other		x			1. description of shoes 2. description of bedroom 3. description of college campus (order counterbalanced)							x							x	3	20	x			Affect						Physical symptoms
	*Contractor et al.	2021	USA	Undergraduate psychology students	292	292	69	65	43	21	22	22.51	4.55	36 (83.72)	7	74.4% White 11.6% African American / Black 4.7% Asian 4.7% American Indian or Alaskan Native 4.7% Unknown				Positive event written in present tense including sensory details					x			x					x			2	30			x			All outcomes
20	*Kloss et al.	2002	USA	Undergraduate psychology students	134	134	129	129	129	NR	NR	18.8	NR	66 (51.16)	63				x							Various time periods	x								x	3	20	x			State anxiety								Depression, trait anxiety, physical health outcomes
21	Kupeli et al.	2018	UK	Undergraduate psychology students	90	71	57	57	57	27	30	20.38	4.04	71 (100)	0	44% British 3% Other European 6% Indian 1% Bangladeshi 2% Pakistani 2% Caribbean 4% African 2% Mixed ethnicity 3% Chinese 4% Other	67% A Level 4% Bachelors	x						x			x			x						3	15	x										All outcomes
25	*Marlo et al.	1999	USA	Undergraduate psychology students	156	156	140	156	100	50	50	NR	NR	103 (66.03)	53	75% Caucasian		x			x						x				x					4	20		x		State anxiety, physical sensations		All outcomes
27	*Nagurney	2013	USA	Undergraduate psychology students	276	276	276	276	NR	NR	NR	20.81	3.99	228 (82.61)	17.39	61.96% Caucasian 26.81% Hispanic 11.21% African American, Asian, Natice American or other				Happiest relationship						Previous 24 hours	x			x						3	20	x						All outcomes
28	Nelson et al.	2010	USA	Undergraduate psychology students	118	118	118	118	118	62	56	NR	NR	77 (65.25)	41					Past peak experince coping with a challenge						Morning routines	x				x					1	Not reported				All outcomes
	Round et al	2022	UK	Teachers and non-teacher employees	104	104	65	66	66	Teachers = 19 Non-teacher = 16	Teachers = 16 Non-teachers = 15	38.1	12.3	54 (81.8)				x			x							x						x		3	20	x			State anxiety					Burnout, job satisfaction, trait anxiety, percieved stress, physical symptoms
32	Smith et al.	2018	UK	Healthy adults	71	71	69	69	69	NR	NR	28.2	12.4	52 (73.24)	19			x			x						x							x		3	20	x			State anxiety					Trait anxiety, percived stress, physical symptoms
39	*Wing et al.	2006	Australia	Australian adults	175	175	164	164	164	IPE = 62 IPE+EMO = 58	55	40.3	16.04	112 (64)	63			2 groups (IPE, IPE + emotion regulation cue)								Plans for the day	x							x		3	20	x					All outcomes		All outcomes
[truncated: 27 more columns]

## Sheet: Gratitude (11)
No.	Article Information		Setting information		Participant demographcics														Condition						Treatment Information
					Sample size							Sample age		Gender			Ethnicity	Education	Positive writing	Control					Mode of disclosure			Location of writng		Number of Sessions	Duration per session (mins)	Spacing of sessions			Timing of post-test or follow-up
	Author(s)	Year	Location	Population	Recruited	Randomised	Completed	Analysed	*Intervention(s) and control only	Intervention(s)	Control	Mean	S.D.	Females (%)	Males	Non-binary/Other			Gratitude letter	NW: Aspects of daily life	List writing	NW: Time management	No treatment	NW: Objective facts about parents	Typed	Typed or handwritten	Not specified	Location of choice	Not specified			Consecutive days	Weekly intervals	Approx 2 week intervals	Immediately post-writing	Immediately post-treatment	Within 24hr post-treatment	Within 1 week post-treatment	1 week	2 weeks	1 month	Benefit finding	Depression	Elevation	General/trait anxiety	Gratitude	Happiness	Humility	Improvement motivation
	*Fekete et al.	2022	USA	American adults	140	140	58	54	54	35	19	40.86	17.4	68 (86.08)	10	1	White (n = 74) Black/African America (n = 2) Asian (n = 1) American Indian/Alaskan Native (n = 1) Biracial/Multiracial (n = 1)	College degree (n = 23) Graduate degree (n = 44)	Life focussed				x		x				x	7	5 to 10	x				All outcomes					All outcomes		x		x	x
	*Heekerens et al.	2021	Germany	German natives	444	444	444	425	321	BPS = 110 Gratitude = 105	106	43.26	12.67	243 (57.2)	182				To person who gave kindness (based on Seligman et al., 2005)			Previous week			x				x	1	15					All outcomes										x
	*Layous et al.	2017	USA & South Korea	University students	427	427	368	368	291	148	143	20.8	2.49	255 (59.5)			43.3% Asian 33.5% Hispanic/Latino 8.2% “more than one” ethnicity 7.2% White 4.1% “Other” 2.1% Black/African American 0.5% Hawaiian/Pacific Islander 0.5% American Indian/Alaskan Native 0.5% missing		Life focussed			Previous week			x				x	1	8					All outcomes										State
26	Moieni et al.	2019	USA	Healthy middle aged women between 35-50	76	76	68	68	68	36	32	42.8	4.8	68 (100)	0		70.59% White		Various topics	x							x	x		6	5 to 10 minimum		x			All outcomes										Trait and state
	*Regan	2023	USA	Australian adults	958	958	358	958	470	Social graitutde: 167 Non-social gratitude: 154	149	47.8	16.9	500 (52.2)			87% White		2 groups: social gratitude letter, non-social gratitude letter	x					x				x	7	Not reported	x				All outcomes			All outcomes					x		x
31	Shin et al.	2020	USA	Undergraduate university students between 18-25yrs and resident in the US	630	630	581	581	NA	305	325	20.25	1.47	463 (79.6)	118		52.67% White Americans 47.33% Asian American		Towards parent(s)					x	x			x		1	20									All outcomes						x
34	Timmons et al.	2018	USA	Mothers of children under age of 18 with ASD	82	82	64	64	64	Generic gratitude = 24 Child gratitude = 19	21	39.7	6.92	64 (100)	0		73.44% White/Caucasian 4.69% African American 3.13% Asian or Pacific Islander 10.94 Hispanic or Latino 7.81% Mixed ethnicityt/Other	7.81% High School 7.81% Vocational Education 18.75% Some college degree 45.31% College degree 20.31% Post college degree	2 groups: generic gratitude (GG) letter towards person of choice, child-specific gratitude (CG) letter towards their child with ASD		List activites from previous week				x				x	8	Approx. 15		x					All outcomes			All outcomes	x	x				x
35	Toepfer et al.	2009	USA	University students	84	84	84	84	NA	44	40	26.7	8.44	72 (85)	13		5% African-American 77% Caucasian 3% Multiracial	17% Freshman 11% Sophmore 20% Junior 34% Senior 3% Graduate	Recipient not specified				x			x			x	3	Not specified			x	All outcomes											x	x
37	Toepfer et al.	2012	USA	University students	219	219	219	219	NA	141	78	25.7	11	188 (85.84)	31		89% Caucasian 7% African-American 1% Hispanic 1% Multicultural 1% other		Towards another person				x			x			x	3	Not specified (75% took 15 to 30 minutes)		x				All outcomes						x			x	x
	Walsh et al.	2022; Study 1	USA	French-speaking employees	224	224	224	224	224	Kindness = 55 Health = 56 Work = 59	54	37.17	9.08	160 (71.4)				46.6% College degree 21% Graduate school 20.5% Some college 7.1% High school 4.9% Not completed high school	Towards another person x 3 groups: kindness, health, work		List activites from previous week				x				x	1	8					All outcomes								x		x		x	x
	Walsh et al.	2023	USA	University students	1105	1105	916	916	916	NR	NR	19.4	2.1	0.677	0.317	0.007	42.4% Asian 33.6% Hispanic 8.8% White 3.4% Black 7.8% more than one race 4.0% other.		3 groups: private letter, text, social media post			Track daily activities					x		x	3	Not specified	x			All outcomes									x		x
[truncated: 11 more columns]

## Sheet: Benefit Finding (5)
No.	Article Information		Setting information		Participant demographcics														Condition								Treatment Information																			Health outcomes
					Sample size							Sample age		Gender			Ethnicity	Education	Benefit finding intervention			Control (neutral writing)					Mode of disclosure		Location of writing					Number of sessions	Duration per session (mins)	Spacing of sessions			Timing of post-test or follow-up							Psychological
	Author(s)	Year	Location	Population	Recruited	Randomised	Completed	Analysed	*Intervention(s) and control only	Intervention	Control	Mean	S.D.	Females (%)	Males	Not reported			Caregiving experience	Covid-19 pandemic experience	Traumatic / upsetting experience	Aspects of daily life	Emotionally neutral environments	Landscape pictures	Time management	Weather	Handwritten	Typed	Home	Laboratory	Not specified	Private room	Quiet location of choice			Consecutive days	3 per week	Weekly intervals	Immediately post-writing	Immediately post-treatment	2 weeks	1 month	2 months	3 months	5 months	Benefit finding	Caregiver quality of life	Depression	General / trait anxiety
14	Gallagher et al.	2020	Ireland	Informal caregivers	88	88	88	88	NA	48	40	47.87	8.93	83 (94.32)			89.77% White Irish	28.41% Some or all of secondary school 31.82% Additional training 28.41% Undergraduate 11.36% Postgraduate	x							x	x				x			6	At least 3 to 4 sentences		x			All outcomes				All outcomes		x	x	x	x
15	*Guastella et al.	2008	Australia	Undergraduate psychology students	212	212	198	196	79	38	41	24.08	7.75	136 (68.80)	62						x		x				x					x		3	Not reported			x					All outcomes					x	x
16	Hansen et al.	2021	UK	General population resident in the UK	160	160	93	91	NA	45	46	39.13	14.35	58 (63.74)						x					x			x					x	3	15	x			State anxiety		Percived stress, depression, general anxiety, physical symptoms							x	x
	*King et al.	2000	USA	Undergraduate psychology students (aged 18-36)	118	118	118	118	55	32	23	20.95	3.42	83 (70.34)	34	1					x	x					x			x		x		3	20	x			All psychological outcomes					Health centre visits	Health centre visits
24	Lovell et al.	2016	UK	Caregivers of children with autism	37	37	37	33	NA	16	17	44.56	4.68	28 (84.85)	5			3.03% Secondary school 33.33% College 24.24% Undergraduate 39.39% Postgraduate	x					x			x		x					3	20	x						All outcomes		All outcomes				x	x
[truncated: 10 more columns]

## Sheet: Satisfaction Processes (1)
	Article Information		Setting information		Participant demogrphics											Condition		Treatment information						Health outcomes						Moderators	Attrition (%)	Findings		Data Extractor	Date Extracted	Eligibility
					Sample size							Sample age		Gender		Intervention	Control	Mode of disclosure	Location of writing	Number of sessions	Duration per session (mins)	Spacing of sessions	Timing of post-test or follow-up	Psychological					Physical			Significant	Non-significant
	Author(s)	Year	Location	Population	Recruited	Randomised	Completed	Analysed	*Intervention(s) and control only	Intervention	Control	Mean	S.D.	Females (%)	Males			Handwritten	Participants choice			Consecutive days	2 weeks	Life satisfaction	Mental health	Positive affect	Psychological wellbeing	Social wellbeing	General physical health
7	Bhullar et al.	2011	Australia	General population	115	115	90	90	NA	46	44	31.98	9.94	96 (83.48)	19	Satisfaction derived from meaningful activities (various topics each day)	NW: Aspects of daily life	x	x	3	20	x	All outcomes	x	x	x	x	x	x		25 (21.74)	1. Life satisfaction, positive affect, psychological wellbeing and social wellbeing increased, and depression, anxiety and stress decreased in satisfaction processes writing relative to control	1. NS effect on general physical health	LH	2021	Eligible for review

## Sheet: Three good thing (1)
Article information		Setting information		Participant demogrphics											Condition		Treatment information						Health outcomes						Moderators	Attrition (%)	Findings		Notes	Data Extractor	Date Extracted	Eligibility
				Sample size							Sample age		Gender		Intervention	Control	Mode of disclosure	Location of writing	Number of sessions	Duration per session (mins)	Spacing of sessions	Timing of post-test or follow-up	Psychological								Significant	Non-significant
Author(s)	Year	Location	Population	Recruited	Randomised	Completed	Analysed	*Intervention(s) and control only	Intervention	Control	Mean	S.D.	Females (%)	Males			Not specified	Not specified			Consecutive days	Immedaitely post-treatment	Caregiver burden	Caregiver distress	Depression	Positive cognitive appraisal	Positive feelings	Quality of life
Fuju et al.	2022	Japan	Family caregivers	26	26	22	22	NA	NA	NA	62.6	11.05	77.27		Three good things with reasons	Food diary	x	x	28	Not specified	x	x	x	x	x	x	x	x		4 (15.38)	1. Depression and positive cognitive appraisal improved in three good things condition relative to control	1. NS differences on all other outcomes		LH	2023	Eligible for review

## Sheet: Resource Diary (1)
	Article information		Setting information		Participant demogrphics											Condition		Treatment information							Outcomes	Moderators	Attrition (%)	Findings		Notes	Data Extractor	Date Extracted	Eligibility
					Sample size							Sample age		Gender		Intervention	Control	Mode of disclosure	Location of writing	Number of sessions	Duration per session (mins)	Spacing of sessions	Timing of post-test or follow-up		Psychological			Significant	Non-significant
	Author(s)	Year	Location	Population	Recruited	Randomised	Completed	Analysed	*Intervention(s) and control only	Intervention	Control	Mean	S.D.	Females (%)	Males			Handwritten	Home			3 per week	Immediately post-writing	Immediately post-treatment	Resource realisation
36	*Toepfer et al.	2016	Germany	Undergraduate psychology students	309	309	309	309	195	114	81	23.41	3.16	164 (84.01)		Resource diary	No treatment	x	x	12	Not specified	x	Mood	Resource realisation	Subscales: wellbeing, coping with daily hassles, social support, coping with past crisis situations, situations related to high self-esteem, personal strengths, supportive relationship, commitment	Brooding (RSQ) and baseline wellbeing (self-evalation questionnaire)	0	1. Moderation whereby lower baseline wellbeing was associated with increased coping with daily hassles, social support and commitment in resource diary relative to control 2. Moderation whereby lower brooding was associated with higher wellbeing and self-esteem in resource diary relative to control	1. Main effects	3 groups (positive, trauma, control). Mood was not measured in the control condition.	LH	2021	Eligible for review
