# Supplementary material for: Positive expressive writing interventions, subjective health and wellbeing in non-clinical populations: A systematic review
Source: PLoS One. 2025 May 21;20(5):e0308928. doi: 10.1371/journal.pone.0308928 (PMC12094736; doi:10.1371/journal.pone.0308928)
Supplement: S3 File — (XLSX) [file pone.0308928.s003.xlsx]

## Sheet: Eligibility
No	Article	Retain / remove	Exclusion 1: Clinical population	Exclusion 2: Participants under the age of 18	Exclusion 3: Expressive writing interventions that focus on recognising or reducing negative feelings, thoughts, or emotions	Exclusion 4: Studies solely investigating objective health outcomes or health behaviours (e.g., smoking, physical exercise)	Exclusion 5: Non-experimental design	Exclusion 6: No comparison group (e.g., neutral writing control, non-writing control, active control, no-treatment control with pre- and post-measures)	Exclusion 7: Not a peer-reviewed article	Exclusion 8: Not available in the English language	Exclusion 9: No access to full-text available	Inclusion 1: General/healthy adult population (18+yrs)	Inclusion 2: Writing that aims to cultivate positive feelings, behaviours, or cognitions, as opposed to writing that aims to reduce negative feelings, symptoms, problems, or disorders	Inclusion 3: Intervention that includes standardised instructions to write expressively, in detail, and for a set duration, as opposed to list writing, note taking, or ‘jotting down’ thoughts	Inclusion 4: Positive expressive writing must be the main intervention and not a component within a larger intervention programme comprising multiple therapeutic techniques	Inclusion 5: Self-report/subjective physical and psychological wellbeing	Inclusion 6: Experimental design with random allocation of participants to two or more conditions
1	Adair, K. C., et al. (2020). "Gratitude at Work: Prospective Cohort Study of a Web-Based, Single-Exposure Well-Being Intervention for Health Care Workers." Journal of Medical Internet Research 22(5).	Remove	Met	Met	Met	Met	Met	Not met
2	Allen, S. F., et al. (2020). "Online writing about positive life experiences reduces depression and perceived stress reactivity in socially inhibited individuals." Psychiatry Research 284.	Retain	Met	Met	Met	Met	Met	Met	Met	Met	Met	Met	Met	Met	Met	Met	Met
3	Antal, H. M. A. and L. M. Range (2005). "Psychological impact of writing about abuse or positive experiences." Violence and Victims 20(6): 717-728.	Retain	Met	Met	Met	Met	Met	Met	Met	Met	Met	Met	Met	Met	Met	Met	Met
4	Appel, L., et al. (2013). "A comparative study of a happiness intervention in medical-surgical nurses." MEDSURG Nursing 22(5): 319-324.	Remove	Met	Met	Met	Met	Met	Met	Met	Met	Met	Met	Met	Not met
5	Armenta, C. N., Fritz, M. M., Walsh, L. C., & Lyubomirsky, S. (2022). Satisfied yet striving: Gratitude fosters life satisfaction and improvement motivation in youth. Emotion, 22(5), 1004-1016. https://doi.org/10.1037/emo0000896	Remove	Met	Not met
6	Arslan, O. (2023). Investigating beginning mathematics teachers’ teacher identity development through emotion diaries. International Journal of Mathematical Education in Science and Technology, 54(8), 1541-1556. https://doi.org/10.1080/0020739x.2023.2174055	Remove	Met	Met	Not met
7	Ashley, L., et al. (2011). "Effects of emotional disclosure in caregivers: Moderating role of alexithymia." Stress and Health 27(5): 376-387.	Retain	Met	Met	Met	Met	Met	Met	Met	Met	Met	Met	Met	Met	Met	Met	Met
8	Ashley, L., et al. (2013). "A randomized trial of written emotional disclosure interventions in school teachers: Controlling for positive expectancies and effects on health and job satisfaction." Psychology, Health and Medicine 18(5): 588-600.	Remove	Met	Met	Not met
9	Austenfeld, J. L. and A. L. Stanton (2008). "Writing about emotions versus goals: Effects on hostility and medical care utilization moderated by emotional approach coping processes." British Journal of Health Psychology 13(1): 35-38.	Retain	Met	Met	Met	Met	Met	Met	Met	Met	Met	Met	Met	Met	Met	Met	Met
10	Austenfeld, J. L., et al. (2006). "Effects of writing about emotions versus goals on psychological and physical health." Journal of Personality 74(1): 267-286.	Retain	Met	Met	Met	Met	Met	Met	Met	Met	Met	Met	Met	Met	Met	Met	Met
11	Auyeung, L. and P. K. H. Mo (2019). "The Efficacy and Mechanism of Online Positive Psychological Intervention (PPI) on Improving Well-Being Among Chinese University Students: A Pilot Study of the Best Possible Self (BPS) Intervention." Journal of Happiness Studies 20(8): 2525-2550.	Retain	Met	Met	Met	Met	Met	Met	Met	Met	Met	Met	Met	Met	Met	Met	Met
12	Bahník, S., et al. (2015). "X good things in life: Processing fluency effects in the "Three good things in life" exercise." Journal of Research in Personality 55: 91-97.	Remove	Met	Met	Met	Met	Met	Not met
13	Bai, C. F., et al. (2019). "Effectiveness of two guided self-administered interventions for psychological distress among women with infertility: A three-armed, randomized controlled trial." Human Reproduction 34(7): 1235-1248.	Remove	Met	Met	Met	Met	Met	Met	Met	Met	Met	Met	Met	Not met
14	Bartlett, M. Y. and S. N. Arpin (2019). "Gratitude and Loneliness: Enhancing Health and Well-Being in Older Adults." Research on Aging 41(8): 772-793.	Remove	Met	Met	Not met
15	Basten-Günther, J., Peters, M. L., & Lautenbacher, S. (2022). The effect of induced optimism on situational pain catastrophizing. Frontiers in Psychology, 13, 900290.	Retain	Met	Met	Met	Met	Met	Met	Met	Met	Met	Met	Met	Met	Met	Met	Met
16	Batista, J., Marinai, J. C., Gouveia, M., Oliveira, J. T., & Goncalves, M. M. (2022). Write and Let Go: An Online Writing Program for University Students. Front Psychol, 13, 874600. https://doi.org/10.3389/fpsyg.2022.874600	Remove	Met	Met	Not met
17	Bauer, J. J., et al. (2019). "What growth sounds like: Redemption, self-improvement, and eudaimonic growth across different life narratives in relation to well-being." Journal of Personality 87(3): 546-565.	Remove	Met	Not met
18	Bechard, E., Evans, J., Cho, E., Lin, Y., Kozhumam, A., Jones, J., . . . Glass, O. (2021). Feasibility, acceptability, and potential effectiveness of an online expressive writing intervention for COVID-19 resilience [Article]. Complementary Therapies in Clinical Practice, 45, Article 101460. https://doi.org/10.1016/j.ctcp.2021.101460	Remove	Met	Met	Met	Met	Met	Not met
19	Bhullar, N., et al. (2011). "Writing about satisfaction processes increases well-being." Individual Differences Research 9(1): 22-32.	Retain	Met	Met	Met	Met	Met	Met	Met	Met	Met	Met	Met	Met	Met	Met	Met
20	Booker, J. A. and J. C. Dunsmore (2017). "Expressive writing and well-being during the transition to college: Comparison of emotion-disclosing and gratitude-focused writing." Journal of Social and Clinical Psychology 36(7): 580-606.	Remove	Met	Not met
21	Boselie, J. J., Vancleef, L. M., van Hooren, S., & Peters, M. L. (2023). The effectiveness and equivalence of different versions of a brief online Best Possible Self (BPS) manipulation to temporary increase optimism and affect. Journal of Behavior Therapy and Experimental Psychiatry, 79, 101837.	Retain	Met	Met	Met	Met	Met	Met	Met	Met	Met	Met	Met	Met	Met	Met	Met
22	Burton, C. M. and L. A. King (2008). "Effects of (very) brief writing on health: The two-minute miracle." British Journal of Health Psychology 13(1): 9-14.	Retain	Met	Met	Met	Met	Met	Met	Met	Met	Met	Met	Met	Met	Met	Met	Met
23	Burton, C. M. and L. A. King (2009). "The health benefits of writing about positive experiences: The role of broadened cognition." Psychology & Health 24(8): 867-879.	Retain	Met	Met	Met	Met	Met	Met	Met	Met	Met	Met	Met	Met	Met	Met	Met
24	Burton, C. M., & King, L. A. (2004). The health benefits of writing about intensely positive experiences. Journal of research in personality, 38(2), 150-163.	Retain	Met	Met	Met	Met	Met	Met	Met	Met	Met	Met	Met	Met	Met	Met	Met
25	Carrillo, A., et al. (2020). "My Best Self in the Past, Present or Future: Results of Two Randomized Controlled Trials." Journal of Happiness Studies.	Retain	Met	Met	Met	Met	Met	Met	Met	Met	Met	Met	Met	Met	Met	Met	Met
26	Cayubit, R. F. O. (2021). Effect of Expressive Writing on the Subjective Well-Being of University Students. Makara Hubs-Asia, 25(1), 71-79. https://doi.org/10.7454/hubs.asia.1130520	Remove	Met	Met	Not met
27	Chandler, G. E., et al. (2020). "The Efficacy of a Resilience Intervention Among Diverse, At-Risk, College Athletes: A Mixed-Methods Study." Journal of the American Psychiatric Nurses Association 26(3): 269-281.	Remove	Met	Met	Not met
28	Chen, R., Del Rosario, K., Lockman, A., Boehm, J., Bousquet Santos, K., Siegel, E., . . . Kubzansky, L. D. (2023). Effects of Induced Optimism on Subjective States, Physical Activity, and Stress Reactivity. J Posit Psychol, 18(4), 592-605. https://doi.org/10.1080/17439760.2022.2070529	Remove	Met	Met	Met	Met	Met	Met	Met	Met	Met	Met	Met	Met	Not met
29	Cheng, S. T., et al. (2015). "Improving mental health in health care practitioners: Randomized controlled trial of a gratitude intervention." Journal of Consulting and Clinical Psychology 83(1): 177-186.	Remove	Met	Met	Met	Met	Met	Met	Met	Met	Met	Met	Met	Not met
30	Chishima, Y., Liu, I. T. H.-C., & Wilson, A. E. (2021). Temporal distancing during the COVID-19 pandemic: Letter writing with future self can mitigate negative affect. Applied Psychology-Health and Well Being, 13(2), 406-418. https://doi.org/10.1111/aphw.12256	Remove	Met	Met	Not met
31	Contractor, A. A., Caldas, S. V., Banducci, A. N., & Armour, C. (2022). A pilot study examining roles of cognitions and affect between positive memory processing and posttraumatic stress disorder symptom severity. Psychological Trauma: Theory, Research, Practice, and Policy, 14(4), 661.	Retain	Met	Met	Met	Met	Met	Met	Met	Met	Met	Met	Met	Met	Met	Met	Met
32	Creswell, J. D., et al. (2007). "Does self-affirmation, cognitive processing, or discovery of meaning explain cancer-related health benefits of expressive writing?" Personality and Social Psychology Bulletin 33(2): 238-250.	Remove	Not met
33	Crowley, J. P. (2014). "Expressive Writing to Cope with Hate Speech: Assessing Psychobiological Stress Recovery and Forgiveness Promotion for Lesbian, Gay, Bisexual, or Queer Victims of Hate Speech." Human Communication Research 40(2): 238-261.	Remove	Met	Met	Not met
34	Davies, A. E., Burnette, C. B., Ravyts, S. G., & Mazzeo, S. E. (2021). A randomized control trial of Expand Your Horizon: An intervention for women with weight bias internalization. Body Image, 40, 138-145. https://doi.org/10.1016/j.bodyim.2021.12.006	Remove	Met	Met	Not met
35	Dittmann, C., & Forstmeier, S. (2022). Experiences with teachers in childhood and their association with wellbeing in adulthood. BMC Psychol, 10(1), 283. https://doi.org/10.1186/s40359-022-01000-6	Remove	Met	Met	Not met
36	Dolev-Amit, T., et al. (2020). "Is Awareness of Strengths Intervention Sufficient to Cultivate Wellbeing and Other Positive Outcomes?" Journal of Happiness Studies.	Remove	Met	Met	Met	Met	Met	Met	Met	Met	Met	Met	Met	Not met
37	Dreisoerner, A., Klaic, A., van Dick, R., & Junker, N. M. (2022). Self-Compassion as a Means to Improve Job-Related Well-Being in Academia. Journal of Happiness Studies, 24(2), 409-428. https://doi.org/10.1007/s10902-022-00602-6	Remove	Met	Met	Met	Met	Met	Met	Met	Met	Met	Met	Met	Not met
38	Duan, S., Exter, M., Newby, T., & Fa, B. (2021). No impact? Long-term effects of applying the best possible self intervention in a real-world undergraduate classroom setting. International Journal of Community Well-Being, 4(4), 581-601.	Retain	Met	Met	Met	Met	Met	Met	Met	Met	Met	Met	Met	Met	Met	Met	Met
39	DuPont, C. M., Pressman, S. D., Reed, R. G., Manuck, S. B., Marsland, A. L., & Gianaros, P. J. (2023). Does an Online Positive Psychological Intervention Improve Positive Affect in Young Adults During the COVID-19 Pandemic? Affect Sci, 4(1), 101-117. https://doi.org/10.1007/s42761-022-00148-z	Remove	Met	Met	Not met
40	Fekete, E. M., & Deichert, N. T. (2022). A brief gratitude writing intervention decreased stress and negative affect during the COVID-19 pandemic. Journal of Happiness Studies, 23(6), 2427-2448.	Retain	Met	Met	Met	Met	Met	Met	Met	Met	Met	Met	Met	Met	Met	Met	Met
41	Frein, S. T. and K. Ponsler (2014). "Increasing Positive Affect in College Students." Applied Research in Quality of Life 9(1): 1-13.	Retain	Met	Met	Met	Met	Met	Met	Met	Met	Met	Met	Met	Met	Met	Met	Met
42	Fuju, T., Yamagami, T., Yamaguchi, H., & Yamazaki, T. (2022). A randomized controlled trial of the “positive diary” intervention for family caregivers of people with dementia. Perspectives in psychiatric care, 58(4), 1949-1958.	Retain	Met	Met	Met	Met	Met	Met	Met	Met	Met	Met	Met	Met	Met	Met	Met
43	Gallagher, S., et al. (2020). "Building Resources in Caregivers: Feasibility of a Brief Writing Intervention to Increase Benefit Finding in Caregivers." Applied Psychology: Health and Well-Being 12(2): 513-531.	Retain	Met	Met	Met	Met	Met	Met	Met	Met	Met	Met	Met	Met	Met	Met	Met
44	Guastella, A. J. and M. R. Dadds (2006). "Cognitive-behavioral models of emotional writing: A validation study." Cognitive Therapy and Research 30(3): 397-414.	Remove	Met	Not met
45	Guastella, A. J. and M. R. Dadds (2008). "Cognitive-behavioural emotion writing tasks: A controlled trial of multiple processes." Journal of Behavior Therapy and Experimental Psychiatry 39(4): 558-566.	Retain	Met	Met	Met	Met	Met	Met	Met	Met	Met	Met	Met	Met	Met	Met	Met
46	Hansen, S. R., Wetherell, M. A., & Smith, M. A. (2022). Written benefit finding for improving psychological health during the Covid-19 pandemic first wave lockdown. Psychology & health, 37(10), 1223-1240.	Retain	Met	Met	Met	Met	Met	Met	Met	Met	Met	Met	Met	Met	Met	Met	Met
47	Hazlett, L. I., Moieni, M., Irwin, M. R., Haltom, K. E. B., Jevtic, I., Meyer, M. L., . . . Eisenberger, N. I. (2021). Exploring neural mechanisms of the health benefits of gratitude in women: A randomized controlled trial [Article]. Brain, Behavior, and Immunity, 95, 444-453. https://doi.org/10.1016/j.bbi.2021.04.019	Remove	Met	Met	Met	Not met
48	Heekerens, J. B., Eid, M., Heinitz, K., & Merkle, B. (2022). Cognitive‐affective responses to online positive‐psychological interventions: The effects of optimistic, grateful, and self‐compassionate writing. Applied Psychology: Health and Well‐Being, 14(4), 1105-1128.	Retain	Met	Met	Met	Met	Met	Met	Met	Met	Met	Met	Met	Met	Met	Met	Met
49	Heekerens, J. B., et al. (2020). "Dealing with conflict: Reducing goal ambivalence using the best-possible-self intervention." Journal of Positive Psychology 15(3): 325-337.	Retain	Met	Met	Met	Met	Met	Met	Met	Met	Met	Met	Met	Met	Met	Met	Met
50	Herbert, C., et al. (2018). "My Sadness - Our Happiness: Writing About Positive, Negative, and Neutral Autobiographical Life Events Reveals Linguistic Markers of Self-Positivity and Individual Well-Being." Front Psychol 9: 2522.	Remove	Met	Met	Met	Not met
51	Hotchin, V. and K. West (2020). "Reflecting on nostalgic, positive, and novel experiences increases state Openness." Journal of Personality.	Remove	Met	Met	Met	Not met
52	Jin, Y., Dewaele, J.-M., & MacIntyre, P. D. (2021). Reducing anxiety in the foreign language classroom: A positive psychology approach. System, 101, Article 102604. https://doi.org/10.1016/j.system.2021.102604	Remove	Met	Met	Not met
53	Kane, L., Simioni, O., & Ashbaugh, A. R. (2023). A retrospective study of negative and positive post-event processing following stressful and pleasant social interactions. J Behav Ther Exp Psychiatry, 80, 101795, Article 101795. https://doi.org/10.1016/j.jbtep.2022.101795	Remove	Met	Met	Not met
54	Kim-Godwin, Y. S. (2022). Beliefs and Experience of Journaling in Mothers of Adult Children With Substance Use Problems: A Pilot Study. J Addict Nurs, 33(4), E44-E51. https://doi.org/10.1097/JAN.0000000000000410	Remove	Uncertain	Uncertain	Uncertain	Uncertain	Uncertain	Not met	Met	Met	Not met
55	King, L. A. (2001). "The health benefits of writing about life goals." Personality and Social Psychology Bulletin 27(7): 798-807.	Retain	Met	Met	Met	Met	Met	Met	Met	Met	Met	Met	Met	Met	Met	Met	Met
56	King, L. A., & Miner, K. N. (2000). Writing about the perceived benefits of traumatic events: Implications for physical health. Personality and social psychology bulletin, 26(2), 220-230.	Retain	Met	Met	Met	Met	Met	Met	Met	Met	Met	Met	Met	Met	Met	Met	Met
57	Kloss, J. D. and S. A. Lisman (2002). "An exposure-based examination of the effects of written emotional disclosure." British Journal of Health Psychology 7(1): 31-46.	Retain	Met	Met	Met	Met	Met	Met	Met	Met	Met	Met	Met	Met	Met	Met	Met
58	Krentzman, A. R., Hoeppner, B. B., Hoeppner, S. S., & Barnett, N. P. (2022). Development, feasibility, acceptability, and impact of a positive psychology journaling intervention to support addiction recovery. The Journal of Positive Psychology, 18(4), 573-591. https://doi.org/10.1080/17439760.2022.2070531	Remove	Met	Not met
59	Kupeli, N., et al. (2018). "The impact of an emotionally expressive writing intervention on eating pathology in female students." Health Psychology and Behavioral Medicine 6(1): 162-179.	Retain	Met	Met	Met	Met	Met	Met	Met	Met	Met	Met	Met	Met	Met	Met	Met
60	Lanaj, K., Foulk, T. A., & Jennings, R. E. (2022). Improving the Lives of Leaders: The Beneficial Effects of Positive Leader Self-Reflection. Journal of Management. https://doi.org/10.1177/01492063221110205	Remove	Met	Met	Met	Met	Not met
61	Lancastle, D., Hill, J., Faulkner, S., & Cousins, A. L. (2022). "The stress can be unbearable, but the good times are like finding gold": A phase one modelling survey to inform the development of a self-help positive reappraisal coping intervention for caregivers of those with autism spectrum disorder. PLoS ONE, 17(3), e0264837. https://doi.org/10.1371/journal.pone.0264837	Remove	Met	Met	Met	Met	Not met
62	Lau, R. and S. T. Cheng (2012). "Gratitude orientation reduces death anxiety but not positive and negative affect." Omega (United States) 66(1): 79-88.	Remove	Met	Met	Met	Met	Met	Met	Met	Met	Met	Met	Met	Not met
63	Lau, R. W. L. and S.-T. Cheng (2011). "Gratitude lessens death anxiety." European Journal of Ageing 8(3): 169-175.	Remove	Met	Met	Met	Met	Met	Met	Met	Met	Met	Met	Met	Not met
64	Layous, K., et al. (2013). "What Is the Optimal Way to Deliver a Positive Activity Intervention? The Case of Writing About One's Best Possible Selves." Journal of Happiness Studies 14(2): 635-654.	Retain	Met	Met	Met	Met	Met	Met	Met	Met	Met	Met	Met	Met	Met	Met	Met
65	Layous, K., et al. (2017). "What triggers prosocial effort? A positive feedback loop between positive activities, kindness, and well-being." Journal of Positive Psychology 12(4): 385-398.	Retain	Met	Met	Met	Met	Met	Met	Met	Met	Met	Met	Met	Met	Met	Met	Met
66	Levitt, H. M., Collins, K. M., Maroney, M. R., & Roberts, T. S. (2021). Healing From Heterosexist Experiences: A Mixed Method Intervention Study Using Expressive Writing. Psychology of Sexual Orientation and Gender Diversity. https://doi.org/10.1037/sgd0000478	Remove	Met	Met	Not met
67	Li, J., Mo, P. K. H., Kahler, C. W., & Lau, J. T. F. (2021). A three-arm randomised controlled trial to evaluate the efficacy of a positive psychology and social networking intervention in promoting mental health among HIV-infected men who have sex with men in China [Article]. Epidemiology and Psychiatric Sciences, Article e24. https://doi.org/10.1017/S2045796021000081	Remove	Not met
68	Liau, A. K., et al. (2016). "Effects of the Best Possible Self Activity on Subjective Well-Being and Depressive Symptoms." Asia-Pacific Education Researcher 25(3): 473-481.	Remove	Met	Not met
69	Lichtenthal, W. G. and D. G. Cruess (2010). "Effects of directed written disclosure on grief and distress symptoms among bereaved individuals." Death Studies 34(6): 475-499.	Remove	Not met
70	Lovell, B., et al. (2016). "Assessing the feasibility and efficacy of written benefit-finding for caregivers of children with autism: A pilot study." Journal of Family Studies 22(1): 32-42.	Retain	Met	Met	Met	Met	Met	Met	Met	Met	Met	Met	Met	Met	Met	Met	Met
71	Lu, Q. and A. L. Stanton (2010). "How benefits of expressive writing vary as a function of writing instructions, ethnicity and ambivalence over emotional expression." Psychology and Health 25(6): 669-684.	Remove	Met	Met	Not met
72	Luisa Martinez-Marti, M., et al. (2010). "The Effects of Counting Blessings on Subjective Well-Being: A Gratitude Intervention in a Spanish Sample." Spanish Journal of Psychology 13(2): 886-896.	Remove	Met	Met	Not met
73	Lyubomirsky, S., et al. (2006). "The costs and benefits of writing, talking, and thinking about life's triumphs and defeats." Journal of Personality and Social Psychology 90(4): 692-708.	Remove	Met	Not met
74	MacIsaac, A., Mushquash, A. R., & Wekerle, C. (2022). Writing Yourself Well: Dispositional Self-Reflection Moderates the Effect of a Smartphone App-Based Journaling Intervention on Psychological Wellbeing across Time. Behaviour Change, 1-17, Article Pii s0813483922000249. https://doi.org/10.1017/bec.2022.24	Remove	Met	Met	Met	Met	Not met
75	Manthey, L., et al. (2016). "Effectiveness of Two Cognitive Interventions Promoting Happiness with Video-Based Online Instructions." Journal of Happiness Studies 17(1): 319-339.	Remove	Met	Met	Met	Met	Met	Met	Met	Met	Met	Met	Met	Not met
76	Mariën, S., Poels, K., & Vandebosch, H. (2022). Think Positive, be Positive: Expressive Writing Changes Young People’s Emotional Reactions Towards the COVID-19 Pandemic [Article]. Frontiers in Education, 6, Article 755896. https://doi.org/10.3389/feduc.2021.755896	Remove	Met	Not met
77	Marlo, H. and M. K. Wagner (1999). "Expression of negative and positive events through writing: Implications for psychotherapy and health." Psychology and Health 14(2): 193-215.	Retain	Met	Met	Met	Met	Met	Met	Met	Met	Met	Met	Met	Met	Met	Met	Met
78	Marschin, V., & Herbert, C. (2021). A Short, Multimodal Activity Break Incorporated Into the Learning Context During the Covid-19 Pandemic: Effects of Physical Activity and Positive Expressive Writing on University Students' Mental Health-Results and Recommendations From a Pilot Study. Front Psychol, 12, 645492. https://doi.org/10.3389/fpsyg.2021.645492	Remove	Met	Met	Met	Met	Met	Not met
79	Moe, A. (2022). Does the Weekly Practice of Recalling and Elaborating Episodes Raise Well-Being in University Students? J Happiness Stud, 23(7), 3389-3406. https://doi.org/10.1007/s10902-022-00547-w	Remove	Met	Met	Met	Met	Met	Not met
80	Moieni, M., et al. (2019). "Exploring the Role of Gratitude and Support-Giving on Inflammatory Outcomes." Emotion 19(6): 939-949.	Retain	Met	Met	Met	Met	Met	Met	Met	Met	Met	Met	Met	Met	Met	Met	Met
81	Moriyama, N., Nakayama, C., Watanabe, K., Kuga, T., & Yasumura, S. (2022). Feasibility study of an intervention program to enhance self-confidence of kindergarten teachers who deal with radiation-related health concerns from parents with young children [Article]. Pilot Feasibility Stud, 8(1), 25, Article 25. https://doi.org/10.1186/s40814-022-00993-6	Remove	Met	Met	Not met
82	Mosher, C. E. and S. Danoff-Burg (2006). "Health effects of expressive letter writing." Journal of Social and Clinical Psychology 25(10): 1122-1139.	Remove	Met	Not met
83	Mosley, A. J. and N. R. Branscombe (2020). "Benefit-Finding Improves Well-Being among Women Who Have Experienced Gender Discrimination." Sex Roles.	Remove	Met	Met	Not met
84	Nagurney, A. (2013). "The effects of emotional writing on psychological well-being." North American Journal of Psychology 15(1): 195-206.	Retain	Met	Met	Met	Met	Met	Met	Met	Met	Met	Met	Met	Met	Met	Met	Met
85	Nelson, D. W. and A. E. Knight (2010). "The power of positive recollections: Reducing test anxiety and enhancing college student efficacy and performance." Journal of Applied Social Psychology 40(3): 732-745.	Retain	Met	Met	Met	Met	Met	Met	Met	Met	Met	Met	Met	Met	Met	Met	Met
86	Nie, S., Ju, Q., Benesch, B., & Gan, Y. (2022). The effect of expressive writing intervention and neutral task writing intervention on positive affect and meaning in life among late middle-aged and older adults. Educational Gerontology, 49(6), 491-506. https://doi.org/10.1080/03601277.2022.2126810	Remove	Met	Met	Not met
87	Ostafin, B. D., & Proulx, T. (2022). A brief life-purpose intervention reduces trauma-film anxiety and rumination [Article]. The Humanistic Psychologist. https://doi.org/10.1037/hum0000298	Remove	Met	Met	Not met
88	Patwardhan, N., & Kulkarni, M. (2023). Life’s Ups and Downs: Expressive Writing and Health Outcomes. Psychological Studies, 68(2), 211-222. https://doi.org/10.1007/s12646-022-00701-7	Remove	Met	Met	Met	Met	Met	Not met
89	Pearson, W. S. (2022). Student Engagement with Teacher Written Feedback on Rehearsal Essays Undertaken in Preparation for IELTS [Article]. SAGE Open, 12(1). https://doi.org/10.1177/21582440221079842	Remove	Met	Met	Not met
90	Peng, J., Xiao, Y., Zhang, J., Sun, H., Huang, Q., & Shao, Y. (2021). Benefits of counting blessings in basic psychological needs satisfaction and subjective well-being of prisoners [Article]. Psychology, Crime & Law, 28(2), 198-213. https://doi.org/10.1080/1068316x.2021.1905814	Remove	Met	Met	Met	Met	Met	Met	Met	Met	Met	Met	Met	Not met
91	Quinto, R. M., Iani, L., De Vincenzo, F., Russo, F., Porcelli, P., & Abeni, D. (2022). Does Guided Written Disclosure Reduce Distress and Improve Psychological Functioning in Patients with Skin Diseases? Int J Environ Res Public Health, 19(5). https://doi.org/10.3390/ijerph19052943	Remove	Not met
92	Regan, A., Walsh, L. C., & Lyubomirsky, S. (2023). Are some ways of expressing gratitude more beneficial than others? Results from a randomized controlled experiment. Affective Science, 4(1), 72-81.	Retain	Met	Met	Met	Met	Met	Met	Met	Met	Met	Met	Met	Met	Met	Met	Met
93	Renner, F., et al. (2014). "Effects of a best-possible-self mental imagery exercise on mood and dysfunctional attitudes." Psychiatry Research 215(1): 105-110.	Retain	Met	Met	Met	Met	Met	Met	Met	Met	Met	Met	Met	Met	Met	Met	Met
94	Round, E. K., Wetherell, M. A., Elsey, V., & Smith, M. A. (2022). Positive expressive writing as a tool for alleviating burnout and enhancing wellbeing in teachers and other full-time workers. Cogent Psychology, 9(1), 2060628.	Retain	Met	Met	Met	Met	Met	Met	Met	Met	Met	Met	Met	Met	Met	Met	Met
95	Sahar, N. u., Baranovich, D. L., & Tharbe, I. H. A. (2022). Does Gratitude Work at School? Piloting the Modified Interventions for Managing Academic Stress in Pakistani High Schools [Article]. Journal of Muslim Mental Health, 16(2), 73-90. https://doi.org/10.3998/jmmh.430	Remove	Met	Not met
96	Salabarria, V. P., & Gould, O. N. (2023). Reminiscing and intergenerational advice giving during the COVID-19 pandemic. Aging Ment Health, 1-8. https://doi.org/10.1080/13607863.2023.2233432	Remove	Uncertain	Met	Not met
97	Segal, D. L., et al. (2009). "A comparison of positive versus negative emotional expression in a written disclosure study among distressed students." Journal of Aggression, Maltreatment and Trauma 18(4): 367-381.	Remove	Met	Not met
98	Sergeant, S. and M. Mongrain (2014). "An online optimism intervention reduces depression in pessimistic individuals." Journal of Consulting and Clinical Psychology 82(2): 263-274.	Remove	Not met
99	Shafiee Rad, H., & Jafarpour, A. (2022). Effects of Well-being, Grit, Emotion Regulation, and Resilience Interventions on L2 Learners’ Writing Skills [Article]. Reading & Writing Quarterly, 39(3), 228-247. https://doi.org/10.1080/10573569.2022.2096517	Remove	Met	Met	Met	Met	Met	Met	Met	Met	Met	Met	Met	Met	Not met
100	Shapira, L. B. and M. Mongrain (2010). "The benefits of self-compassion and optimism exercises for individuals vulnerable to depression." Journal of Positive Psychology 5(5): 377-389.	Retain	Met	Met	Met	Met	Met	Met	Met	Met	Met	Met	Met	Met	Met	Met	Met
101	Shin, M., et al. (2020). "Thanks, mom and dad! An experimental study of gratitude letter writing for Asian and White American emerging adults." Counselling Psychology Quarterly 33(3): 267-286.	Retain	Met	Met	Met	Met	Met	Met	Met	Met	Met	Met	Met	Met	Met	Met	Met
102	Smith, M. A., et al. (2018). "The physical and psychological health benefits of positive emotional writing: Investigating the moderating role of Type D (distressed) personality." British Journal of Health Psychology 23(4): 857-871.	Retain	Met	Met	Met	Met	Met	Met	Met	Met	Met	Met	Met	Met	Met	Met	Met
103	Solms, L., Koen, J., van Vianen, A. E. M., Theeboom, T., Beersma, B., de Pagter, A. P. J., & de Hoog, M. (2022). Simply effective? The differential effects of solution-focused and problem-focused coaching questions in a self-coaching writing exercise. Front Psychol, 13, 895439. https://doi.org/10.3389/fpsyg.2022.895439	Remove	Met	Met	Not met
104	Southward, M. W., Holmes, A. C., Strunk, D. R., & Cheavens, J. S. (2021). More and Better: Reappraisal Quality Partially Explains the Effect of Reappraisal Use on Changes in Positive and Negative Affect [Article]. Cognitive Therapy and Research, 46(1), 73-85. https://doi.org/10.1007/s10608-021-10255-z	Remove	Met	Met	Not met
105	Straszewski, T., & Siegel, J. T. (2021). From writing tasks to a public service announcement: Experimentally assessing savoring as a means of increasing help-seeking for depression [Article]. Social Science and Medicine, 287, Article 114362. https://doi.org/10.1016/j.socscimed.2021.114362	Remove	Not met
106	Taherkhani, Z., Kaveh, M. H., Mani, A., Ghahremani, L., & Khademi, K. (2023). The effect of positive thinking on resilience and life satisfaction of older adults: a randomized controlled trial. Sci Rep, 13(1), 3478. https://doi.org/10.1038/s41598-023-30684-y	Remove	Met	Met	Not met
107	Teismann, T., et al. (2014). "Writing about life goals: Effects on rumination, mood and the cortisol awakening response." Journal of Health Psychology 19(11): 1410-1419.	Retain	Met	Met	Met	Met	Met	Met	Met	Met	Met	Met	Met	Met	Met	Met	Met
108	Timmons, L. and N. V. Ekas (2018). "Giving thanks: Findings from a gratitude intervention with mothers of children with autism spectrum disorder." Research in Autism Spectrum Disorders 49: 13-24.	Retain	Met	Met	Met	Met	Met	Met	Met	Met	Met	Met	Met	Met	Met	Met	Met
109	Toepfer, N. F., et al. (2016). "Examining explanatory mechanisms of positive and expressive writing: Towards a resource-oriented perspective." Journal of Positive Psychology 11(2): 124-134.	Retain	Met	Met	Met	Met	Met	Met	Met	Met	Met	Met	Met	Met	Met	Met	Met
110	Toepfer, S. M. and K. Walker (2009). "Letters of gratitude: Improving well-being through expressive writing." Journal of Writing Research 1(3): 181-198.	Retain	Met	Met	Met	Met	Met	Met	Met	Met	Met	Met	Met	Met	Met	Met	Met
111	Toepfer, S. M., et al. (2012). "Letters of Gratitude: Further Evidence for Author Benefits." Journal of Happiness Studies 13(1): 187-201.	Retain	Met	Met	Met	Met	Met	Met	Met	Met	Met	Met	Met	Met	Met	Met	Met
112	Troeger, J., Wullenkord, M. C., Barthels, C., & Steller, R. (2021). Can Reflective Diary-Writing Increase Sufficiency-Oriented Consumption? A Longitudinal Intervention Addressing the Role of Basic Psychological Needs, Subjective Well-Being, and Time Affluence. Sustainability, 13(9), Article 4885. https://doi.org/10.3390/su13094885	Remove	Met	Met	Not met
113	Troop, N. A., et al. (2013). "Expressive writing, self-criticism, and self-reassurance." Psychology and Psychotherapy: Theory, Research and Practice 86(4): 374-386.	Retain	Met	Met	Met	Met	Met	Met	Met	Met	Met	Met	Met	Met	Met	Met	Met
114	Vanaken, L., Smeets, T., Bijttebier, P., & Hermans, D. (2021). Keep Calm and Carry On: The Relations Between Narrative Coherence, Trauma, Social Support, Psychological Well-Being, and Cortisol Responses [Article]. Frontiers in Psychology, 12, Article 558044. https://doi.org/10.3389/fpsyg.2021.558044	Remove	Met	Met	Not met
115	Walsh, L. C., Armenta, C. N., Itzchakov, G., Fritz, M. M., & Lyubomirsky, S. (2022). More than merely positive: The immediate affective and motivational consequences of gratitude. Sustainability, 14(14), 8679.	Retain	Met	Met	Met	Met	Met	Met	Met	Met	Met	Met	Met	Met	Met	Met	Met
116	Walsh, L. C., Regan, A., Twenge, J. M., & Lyubomirsky, S. (2023). What is the optimal way to give thanks? Comparing the effects of gratitude expressed privately, one-to-one via text, or publicly on social media. Affective Science, 4(1), 82-91.	Retain	Met	Met	Met	Met	Met	Met	Met	Met	Met	Met	Met	Met	Met	Met	Met
117	Weaver, R. M., & Mulgrew, K. E. (2021). The effectiveness of positive appearance and functionality reflective writing tasks on state body image and response to idealised media exposure among 35-60 year-old women. Body Image, 37, 127-137. https://doi.org/10.1016/j.bodyim.2021.02.008	Remove	Uncertain	Met	Uncertain	Met	Met	Uncertain	Met	Met	Not met
118	Wing, J. F., et al. (2006). "The effect of positive writing on emotional intelligence and life satisfaction." Journal of Clinical Psychology 62(10): 1291-1302.	Retain	Met	Met	Met	Met	Met	Met	Met	Met	Met	Met	Met	Met	Met	Met	Met
119	Wong, Y. J. and A. B. Rochlen (2009). "Potential Benefits of Expressive Writing for Male College Students With Varying Degrees of Restrictive Emotionality." Psychology of Men and Masculinity 10(2): 149-159.	Retain	Met	Met	Met	Met	Met	Met	Met	Met	Met	Met	Met	Met	Met	Met	Met
120	Xu, E., Tan, T. Y. S., Wang, H., Wong, C. S., Chong, K., & Prihadi, K. D. (2021). The perk of writing: How expressive writing reduces depressive symptoms [Article]. International Journal of Public Health Science, 10(4), 942-948. https://doi.org/10.11591/IJPHS.V10I4.21103	Remove	Met	Met	Met	Met	Met	Not met
