# Supplementary material for: Positive expressive writing interventions, subjective health and wellbeing in non-clinical populations: A systematic review
Source: PLoS One. 2025 May 21;20(5):e0308928. doi: 10.1371/journal.pone.0308928 (PMC12094736; doi:10.1371/journal.pone.0308928)
Supplement: S4 File — (XLSX) [file pone.0308928.s004.xlsx]

## Sheet: Quality Assessment
Article	1. Was the study described as randomized, a randomized trial, a randomized clinical trial, or an RCT?	1. Notes	2. Was the method of randomization adequate (i.e., use of randomly generated assignment)?	2. Notes	3. Was the treatment allocation concealed (so that assignments could not be predicted)?	3. Notes	4. Were study participants and providers blinded to treatment group assignment?	4. Notes	5. Were the people assessing the outcomes blinded to the participants' group assignments?	5. Notes	6. Were the groups similar at baseline on important characteristics that could affect outcomes (e.g., demographics, risk factors, co-morbid conditions)?	6. Notes	7. Was the overall drop-out rate from the study at endpoint 20% or lower of the number allocated to treatment?	7. Notes	8. Was the differential drop-out rate (between treatment groups) at endpoint 15 percentage points or lower?	8. Notes	9. Was there high adherence to the intervention protocols for each treatment group?	9. Notes	10. Were other interventions avoided or similar in the groups (e.g., similar background treatments)?	10. Notes	11. Were outcomes assessed using valid and reliable measures, implemented consistently across all study participants?	11. Notes	12. Did the authors report that the sample size was sufficiently large to be able to detect a difference in the main outcome between groups with at least 80% power?	12. Notes	13. Were outcomes reported or subgroups analysed prereported (i.e., identified before analyses were conducted)?	13. Notes	14. Were all randomized participants analysed in the group to which they were originally assigned, i.e., did they use an intention-to-treat analysis?	14. Notes	Quality Rating	Rating Notes
Allen et al. (2020)	YES	Participants randomised	NR	Not reported	NR	Not reported	YES (participants) NO (providers)	Emails used	NR	Not reported	YES	No differences in demographic and baseline variables	NO	0.52	YES	0.0938	YES	Linguistic analysis manipulation check	YES		YES		YES	G*Power analysis	YES	Protocol preregistered	NO	Only completers analysed	POOR	1. Fatal flaws of high overall dropout and completers only analysis.
*Antal et al. (2005)	YES	Experimenter randomly assigned	NR	Not reported	NR	Not reported	YES (participants) NO (providers)	Experimenter allocated participants	NR	Not reported	YES	Differences in pre-test anxiety didn't alter results when included as covariate.	YES	16.66% (all 3 conditions)	CD	Dropout per group not reported	YES	Linguistic analysis and psychological outcome manipulation check	YES		YES		NR	No power analysis reported	NO		NO	Only completers analysed	POOR	1. Fatal flaw of completers only analysis.
*Ashley et al. (2011)	YES	Participants randomly assigned	YES	Computer generated random numbers	NO	Allocation sequence predetermined	YES (participants) NO (providers)	Experimenter allocated participants	NR	Not reported	YES	Demographics and baseline outcomes assessed	NO	33.11% (2 conditions)	YES	0.0137	YES	Linguistic analysis manipulation check and fidelity check	YES		YES		YES	G*Power analysis	NO		NO	Only completers analysed	POOR	1. Fatal flaws of high overall dropout and completers only analysis. 2. Some risk of allocation bias.
*Austenfeld et al. (2006)	YES	Randomised controlled trial	NR	Not reported	NR	Not reported	NR (participants) NO (providers)	Experimenter read instructions	NR	Not reported	YES	Differences in gender didn't alter results when included as a covariate.	YES	11.11% (all 3 conditions)	CD	Dropout per group not reported	YES	Independent rater classified essays	YES		YES		NR	No power analysis reported	NO		NO	Only completers analysed	POOR	1. Fatal flaw of completers only analysis.
*Austenfeld et al. (2008)	YES	Participants randomly assigned	NR	Not reported	CD	Order of treatment allocation cannot be determined.	YES	Experimenter unaware of condition assignment	NR	Not reported	YES	Baseline variables assessed	YES	0	YES	0	YES	Independent rater classified essays	YES		YES		NR	No power analysis reported	NO		YES	No attrition	FAIR	1. Some risk of allocation bias.
Auyeung et al. (2018)	YES	RCT	YES	Computer random digit generator	YES	Computer random digit generator	YES (participants) CD (providers)	Not reported who randomised participants	NR	Not reported	YES	No differences in demographic and baseline variables	NO	0.2805	YES	0.0679	NO	Only 57% completed 5-6 writing sessions	YES		YES		YES	Power analysis reported	NO		YES	Full information maximum likelihood	POOR	1. Fatal flaw of high overall dropout.
Basten-Gunther et al. (2022)	YES	Group assignment was randomised	NR	Not reported	NO	Balancing of conditions	CD	Not reported	NR	Not reported	YES	Demographics and baseline outcomes assessed	YES	0	YES	0	YES	Linguistic analysis manipulation check	YES		YES		NO	Addressed in limitations	NO		YES	No attrition	FAIR	1. Small sample size 2. Some risk of allocation bias
*Boselie et al. (2023)	YES	Participants randomly assigned	NR	Not reported	NR	Qualtrics randomisation not explained	CD	Not reported	NR	Not reported	YES	Baseline variables assessed	NO	0.395	CD	Dropout per group not reported	YES	Manipulation check	YES		YES		YES	G*Power analysis	NO		NO	Only completers analysed	POOR	1. Fatal flaws of high overall dropout and completers only analysis.
Bullar et al. (2015)	YES	Participants randomly allocated	NR	Not reported	NR	Not reported	CD	Not reported	NR	Not reported	YES	No differences in demographic and baseline variables	NO	0.2173	NO	0.2	YES	Only 8% didn't adhere to full duration	YES		YES		NR	No power analysis reported	NO		NO	Only completers analysed	POOR	1. Fatal flaws of high overall and differential dropout, and completers only analysis. 2. Some risk of allocation bias.
Burton et al. (2004)	YES	Participants randomly assigned	NR	Not reported	NR	Not reported	CD	Not reported	NR	Not reported	NR	No analysis conducted	YES	0	YES	0	YES	Linguistic analysis manipulation check and fidelity check	YES		YES		NR	No power analysis reported	NO		YES	No attrition	FAIR	1. Some risk of allocation bias and confounders.
*Burton et al. (2008)	YES	Participants randomly assigned	NR	Not reported	NR	Not reported	CD	Not reported	NR	Not reported	YES	Baseline variables assessed	YES	0	YES	0	YES	Linguistic analysis manipulation check	YES		YES		NR	No power analysis reported	NO		YES	No attrition	FAIR	1. Some risk of allocation bias.
Burton et al. (2009)	YES	Participants randomly assigned	NR	Not reported	NR	Not reported	CD	Not reported	NR	Not reported	NR	No analysis conducted	YES	0	YES	0	CD	No checks conducted / reported	YES		YES		NR	No power analysis reported	NO		YES	No attrition	FAIR	1. Some risk of allocation bias and confounders.
Carrillo et al. (2020) Study 1	YES	RCT	YES	Computer randomised sequence	YES	Sequence checked upon participant arrival	YES (participants) NO (providers)	Experimenter allocated participants	NR	Not reported	YES	Baseline variables assessed	NO	0.2143	YES	Less than 15% between groups	CD	No checks conducted / reported	YES		YES		YES	G*Power analysis	NO		YES	Intention-to-treat	POOR	1. Fatal flaw of high overall dropout
Carrillo et al. (2020) Study 2	YES	RCT	YES	Computer randomised sequence	YES	Sequence checked upon participant arrival	YES (participants) NO (providers)	Experimenter allocated participants	NR	Not reported	YES	Baseline variables assessed	NO	0.2142	YES	Less than 15% between groups	CD	No checks conducted / reported	YES		YES		YES	G*Power analysis	NO		YES	Intention-to-treat	POOR	1. Fatal flaw of high overall dropout
*Contractor et al. (2021)	YES	Participants randomly assigned	YES	Block randomisation	CD	Can't determine whether block was pre-allocated	YES (participants) NO (providers)	Single blind	NR	Not reported	YES	Demographics assessed	YES	0.132	YES	0.0228	YES	Only 4 participants didn't follow instructions	YES		YES		YES		NO		NO	Only completers analysed	POOR	1. Fatal flaw of completers only analysis.
Duan et al. (2021)	NO	Quasi-random (by class)	NO	Not randomised	NO	Conditions allocated per class	YES (participants) NO (providers)	Experimenter allocated conditions per class	NR	Not reported	YES	Demographics assessed	NO	0.2667	YES	0.0509	CD	No checks conducted / reported	YES	Both classes had the same experimenter	YES		NR	No power analysis reported	NO		NO	Only completers analysed	POOR	1. Fatal flaws of high overall dropout and completers only analysis 2. Quasi-randomised study 3. High risk for allocation bias
*Fekete et al. (2022)	YES	Participants randomised	NR	Not reported	CD	Qualtrics randomisation not explained	CD	Qualtrics randomisation not explained	NR	Not reported	YES	Baseline variables assessed	NO	0.536	NO		YES	Manipulation check	YES		YES		YES	G*Power analysis	NO		NO	Only completers analysed	POOR	1. Fatal flaws of high overall dropout and completers only analysis.
*Frein et al. (2013) Study 1	YES	Participants randomly assigned	NR	Not reported	NR	Not reported	CD	Not reported	NR	Not reported	NR	No analysis conducted	YES	0	YES	0	CD	No checks conducted / reported	YES		YES		NR	No power analysis reported	NO		YES	No attrition	FAIR	1. Some risk for allocation bias and confounding.
Fuju et al. (2022)	YES	RCT	YES	Block randomisation	CD	Can't determine whether block was pre-allocated	YES (participants) NO (providers)	Experimenter read instructions	NR	Not reported	YES	Demographics and baseline outcomes assessed	NO	0.154	YES		CD	No checks conducted / reported	YES		YES		NO	Addressed in limitations	YES	Protocol preregistered	NO	Only completers analysed	POOR	1. Fatal flaws of completers only analysis and underpowered study.
Gallagher et al. (2020)	YES	RCT	YES	QuestBack software random allocation	YES	Double blind	YES	Double blind	NR	Not reported	YES	Demographics and adherence assessed	NO	0.4886	NO	0.2516	NO	Average 3.6/6 writing sessions completed	YES		YES		NO	Underpowered	NO		YES	Intention-to-treat	POOR	1. Fatal flaw of high overall and differential dropout. 2. Underpowered study.
*Guastella et al. (2008)	YES	Randomisation to groups	NR	Not reported	NR	Not reported	YES (participants) CD (providers)	Not reported	NR	Not reported	YES	Age did not affect outcomes	YES	0.066	CD	Dropout per group not reported	CD	No checks conducted / reported	YES		YES		NR	No power analysis reported	NO		NO	Only completers analysed	POOR	1. Fatal flaw of completers only analysis. 2. Some risk of allocation bias
Hansen et al. (2021)	YES	Participants randomly assigned	YES	Simple randomisation	YES	Simple randomisation	YES (participants) NO (providers)	Emails used	NR	Not reported	YES	Baseline variables assessed	NO	0.4188	YES	0.0229	YES	Linguistic analysis manipulation check	YES		YES		YES	G*Power analysis	YES	Protocol preregistered	NO	Only completers analysed	POOR	1. Fatal flaws of high overall dropout and completers only analysis.
Heekerens et al. (2020)	YES	Participants randomly assigned	NR	Not reported	NR	Not reported	YES (participants) CD (providers)	Not reported	NR	Not reported	NO	Gender differences not considered in main analysis	YES	0.0829	YES	0.0757	NO	Only 18/175 participants completed days 2-4 from home	YES		NO	Poor reliability of gratitude measure	YES	Power analysis reported	NO		YES	Full information maximum likelihood	POOR	1. Some risk of allocation bias, measurement bias and confounding.
*Heekerens et al. (2022)	YES	Participants randomly assigned	YES	Computer generated sequence	YES	No one had access to sequence during study	YES	Double blind	NR	Not reported	YES	No differences in demographic and baseline variables	YES	0	YES	0	YES	LIWC text analysis conducted	YES		YES		NO	Underpowered	NO		YES	No attrition	FAIR	1. Underpowered study
King et al. (2000)	YES	Participants randomly assigned	NR	Not reported	CD	Order of treatment allocation cannot be determined.	YES	Experimenters were blind to participant condition.The previous experimenter prepared materials. Participants were provided instructions in an envelope.	NR	Not reported	NR	Not reported	YES	0	YES	0	YES	Linguistic analysis manipulation check	YES		YES		NR	Not reported	NO		YES	No attrition	FAIR	1. Unclear method of randomisation and no reporting of similarity of demogrpahics and outcomes at baseline, therefore there is some risk for allocation bias
*King (2001)	YES	Participants randomly assigned	NR	Not reported	NR	Not reported	CD	Not reported	NR	Not reported	NR	No analysis conducted	YES	0	YES	0	YES	Essay content analysed	YES		YES		NR	No power analysis reported	NO		YES	No attrition	FAIR	1. Some risk of allocation bias.
*Kloss et al. (2002)	YES	Participants randomly assigned	YES	Table of random numbers	NO	Table of random numbers pre-allocated	YES (participants) NO (providers)	Experimental allocated participants	NR	Not reported	YES	Age did not affect outcomes	YES	0.0373	CD	Dropout per group not reported	YES	Linguistic analysis manipulation check	YES		YES		CD	Power not sufficient for objective data only	NO		CD	Not reported reason for data removal	FAIR	1. Some risk of allication bias.
Kupeli et al. (2018)	NO	Quasi-random (by alternation)	NO	Not randomised	NO	Alternating allocation	CD (participants) NO (providers)	Alternating allocation	NR	Not reported	YES	Baseline variables assessed	NO	0.2397	YES	0.054	YES	LIWC text analysis conducted	YES		YES		NR	No power analysis reported	NO		YES	Intention-to-treat	POOR	1. Fatal flaw of high overall dropout 2. Quasi-randomised study. 3. High risk of allocation bias
*Layous et al. (2012)	YES	Participants randomly assigned	CD	Not reported - randomised on website?	CD	Not reported - randomised on website?	YES (participants) CD (providers)	Not reported - randomised on website?	NR	Not reported	YES	No differences in demographic and baseline variables	YES	0.0916	CD	Dropout per group not reported	CD	No checks conducted / reported	YES		YES		NR	No power analysis reported	NO		NO	Only completers analysed	POOR	1. Fatal flaw of completers only analysis. 2. Some risk of allocation bias
Layous et al. (2017) Study 3	YES	Participants randomly assigned	NR	Not reported	CD	Not reported - randomised on website?	YES (participants) CD (providers)	Not reported	NR	Not reported	NR	No analysis conducted	YES	0.138	YES	0.102	CD	No checks conducted / reported	YES		NO	Not validated measures	YES	Study 3 had no power concerns	NO		NO	Only completers analysed	POOR	1. Fatal flaw of completers only analysis. 2. Some risk of allocation bias and confounding.
Lovell et al. (2006)	YES	Participants randomly assigned	YES	Computer-generated random numbers	CD	Not reported whether randomisation was done per participant	CD	Not reported	NR	Not reported	YES	No differences in demographic and baseline variables	YES	0.1081	CD	Dropout per group not reported	YES	Manipulation check on essays conducted	YES		YES		NO	Underpowered	NO		NO	Only completers analysed	POOR	1. Fatal flaws of completers only analysis and underpowered study. 2. Some risk of allocation bias.
*Marlo et al. (1999)	YES	Participants randomly assigned	NR	Not reported	NR	Not reported	YES (participants) CD (providers)	Not reported	NR	Not reported	NR	No analysis conducted	YES	0.1	CD	Dropout per group not reported	CD	No checks conducted / reported	YES		YES		NR	No power analysis reported	NO		YES	All analysed who could be contacted	FAIR	1. Some risk of allication bias and confounding.
Moieni et al. (2019)	YES	Participants randomised	NR	Not reported	NR	Not reported	CD	Not reported	NR	Not reported	YES	Race included as covariate in analyses	YES	0.1053	YES	0.0139	YES	High adherence. 100% completed 6/6 sessions	YES		YES		NO	Potentially underpowered based on type of power analysis	NO		NO	Only completers analysed	POOR	1. Fatal flaw of completers only analysis and underpowered study.
*Nagurney (2013)	YES	Packets randomised	YES	Packets randomised	YES	Packets randomised	YES (participants) CD (providers)	Can't determine whether provider knew of packet condition	NR	Not reported	NR	No analysis conducted	YES	0	YES	0	CD	No checks conducted / reported	YES		YES		NR	No power analysis reported	NO		YES	No attrition	FAIR	1. Some risk of confounding.
Nelson et al. (2010)	YES	Participants randomly assigned	NR	Not reported	NR	Not reported	YES (participants) CD (providers)	Not reported	NR	Not reported	NR	No analysis conducted	YES	0	YES	0	CD	No checks conducted / reported	YES		YES		NR	No power analysis reported	NO		YES	No attrition	FAIR	1. Some risk of allocation bias.
*Regan et al. (2023)	YES	Randomised controlled experiment	NR	Not reported	NR	Not reported	CD	Not reported	NR	Not reported	NR	No analysis conducted	NO	0.632	YES	0.125	CD	No checks conducted / reported	YES		YES		NR	No power analysis reported	NO		YES	Maximum likelihood estimation	FAIR	1. Some risk of allocation bias and confounders.
Renner et al. (2014)	YES	Participants randomised	NR	Not reported	NR	Not reported	CD	Not reported	NR	Not reported	YES	Demographic and baseline assessed	YES	0	YES	0	YES	Manipulation check conducted	YES		YES		NR	No power analysis reported	NO		YES	No attrition	FAIR	1. Some risk of allocation bias.
Round et al. (2022)	YES	Participants randomly assigned	NR	Not reported	NR	Not reported	YES (participants) NO (providers)	Single blind	NR	Not reported	YES	Baseline variables assessed	NO	0.3654	CD	Dropout per group not reported	YES	LIWC text analysis conducted	YES		YES		YES	Power calculation	YES	Protocol preregistered	NO	Only completers analysed	POOR	1. Fatal flaw of completers only analysis.
*Shapira et al. (2010)	YES	Participants randomly assigned	YES	Computer program	YES	Computer program randomised participants	YES (participants) CD (providers)	Not reported	NR	Not reported	YES	No differences in demographic and baseline variables	NO	0.797	CD	Dropout per group not reported	CD	No checks conducted / reported	YES		YES		NR	No power analysis reported	NO		YES	Completers and non-completers analysed	POOR	1. Fatal flaw of high overall dropout.
Shin et al. (2020)	YES	Participants randomly assigned	CD	Not reported - randomised on website?	CD	Not reported - randomised on website?	YES (participants) CD (providers)	Not reported	NR	Not reported	YES	No differences in demographic and baseline variables	YES	0.0778	YES	0.03	CD	No checks conducted / reported	YES		YES		YES	Online calculator	NO		NO	Only completers analysed	POOR	1. Fatal flaw of completers only analysis. 2. Some risk of allocation bias.
Smith et al. (2018)	YES	Participants randomised	NR	Not reported	NR	Not reported	YES (participants) CD (providers)	Not reported	NR	Not reported	YES	Demographic and baseline assessed	YES	0.0282	YES	CD, but small overall dropout	YES	Linguistic analysis manipulation check	YES		YES		YES	G*Power analysis	NO		NO	Only completers analysed	POOR	1. Fatal flaw of completers only analysis. 2. Some risk for allocation bias.
Teismann et al. (2014)	YES	Participants randomised	YES	Predetermined arbitrary sequence	NO	Predetermined arbitrary sequence	YES (participants) NO (providers)	Predetermined arbitrary sequence	NR	Not reported	YES	Demographic and baseline assessed	YES	0	YES	Less than 15% between groups	CD	No checks conducted / reported	YES		YES		NO	Underpowered	NO		NO	Only completers analysed	POOR	1. Fatal flaw of completers only analysis. 2. Some risk of allocation bias.
*Timmons et al. (2018)	YES	Participants randomly assigned	NR	Not reported	NR	Not reported	YES (participants) CD (providers)	Not reported	NR	Not reported	YES	No differences in demographic and baseline variables	NO	0.2195	NO	0.2193	YES	Text analysis manipulation check	YES		YES		NO	Underpowered	NO		NO	Only completers analysed	POOR	1. Fatal flaws of high overall and differential dropout, and completers only analysis. 2. Some risk of allocation bias.
Toepfer et al. (2009)	NO	Quasi-random (by class)	NO	Not randomised	NO	Conditions allocated per class	CD (participants) NO (providers)	Conditions allocated per class	NR	Not reported	NR	No analysis conducted	YES	0	YES	0	CD	No checks conducted / reported	YES		YES		NR	No power analysis reported	NO		YES	No attrition	POOR	1. Quais-randomised study. 2. High risk of allocaiton bias and confounders.
Toepfer et al. (2012)	YES	Participants randomised	NR	Not reported	NR	Not reported	CD	Not reported	NR	Not reported	NR	No analysis conducted	YES	0	YES	0	CD	No checks conducted / reported	YES		YES		NR	No power analysis reported	NO		YES	No attrition	FAIR	1. Some risk of allocation bias.
*Toepfer et al. (2016)	YES	Participants randomly assigned	NR	Not reported	NR	Not reported	CD	Not reported	NR	Not reported	YES	Age included as covariate in analyses	YES	0	YES	0	CD	No checks conducted / reported	YES		YES		NR	No power analysis reported	NO		YES	No attrition	FAIR	1. Some risk of allcaiton bias.
Troop et al. (2013)	YES	Randomised controlled design	NR	Not reported	NR	Not reported	CD	Not reported	NR	Not reported	YES	No differences in demographic and baseline variables	YES	0	YES	0	CD	No checks conducted / reported	YES		YES		NR	No power analysis reported	NO		YES	No attrition	FAIR	1. Some risk of allocation bias.
Walsh et al. (2022) Study 1	YES	Participants randomly assigned	NR	Not reported	NR	Not reported	CD	Not reported	NR	Not reported	NR	No analysis conducted	YES	0	YES	0	CD	No checks conducted / reported	YES		YES		YES	G*Power analysis	NO		YES	No attrition	FAIR	1. Some risk of allocation bias and confounders.
Walsh et al. (2023)	YES	Participants randomly assigned	NR	Not reported	NR	Not reported	CD	Not reported	NR	Not reported	NR	No analysis conducted	YES	0.171	YES	0.023	CD	No checks conducted / reported	YES		YES		YES	Power analysis reported	YES	Protocol preregistered	NO	Only completers analysed	POOR	1. Fatal flaw of completers only analysis. 2. Some risk of allocation bias.
*Wing et al. (2006)	YES	Participants randomly assigned	YES	A priori scrambling of packets	YES	Nonbiased assignment of participants to conditions	YES	A priori scrambling of packets	NR	Not reported	YES	Demographics assessed	YES	0.0686	YES	0.1109	YES	Only 37/164 did not comply to duration	YES		YES		NR	No power analysis reported	NO		NO	Only completers analysed	POOR	1. Fatal flaw of completers only analysis.
Wong et al. (2009)	YES	Participants randomly assigned	NR	Not reported	NR	Not reported	YES (participants) NO (providers)	Experimenter read instructions	NR	Not reported	CD	Only ethnicity assessed	YES	0.0386	CD	Dropout per group not reported	YES	Linguistic analysis manipulation check	YES		YES		NR	No power analysis reported	NO		NO	Pairwise deletion used for missing data	POOR	1. Fatal flaw of completers only analysis. 2. Some risk of allocation bias and confounding.
